# Supplementary material for: Aflatoxin B1–Formamidopyrimidine DNA Adducts: Relationships between Structures, Free Energies, and Melting Temperatures
Source: Molecules. 2019 Jan 2;24(1):150. doi: 10.3390/molecules24010150 (PMC6337653; doi:10.3390/molecules24010150)
Supplement: Supplementary file 1 [file molecules-24-00150-s001.zip]

Archive with 1 entries (1 files):
- molecules-411474-SI.pdf
